# Supplementary material for: Adaptation and Validation of a Questionnaire to Evaluate Knowledge of the Low Phe Diet in PKU
Source: Nutrients. 2021 Aug 7;13(8):2719. doi: 10.3390/nu13082719 (PMC8400675; doi:10.3390/nu13082719)
Supplement: Supplementary file 1 [file nutrients-13-02719-s001.zip]

Archive with 6 entries (5 files):
- nutrients-1281511-supplementary/
- nutrients-1281511-supplementary/Questionnaire Page 1.pdf
- nutrients-1281511-supplementary/Questionnaire Page 2.pdf
- nutrients-1281511-supplementary/Questionnaire Page 3.pdf
- nutrients-1281511-supplementary/Questionnaire Page 4.pdf
- nutrients-1281511-supplementary/Questionnaire Page 5.pdf
